# Supplementary material for: Effect of Water-Based vs. Land-Based Exercise Intervention (postCOVIDkids) on Exercise Capacity, Fatigue, and Quality of Life in Children with Post COVID-19 Condition: A Randomized Controlled Trial
Source: J Clin Med. 2023 Sep 28;12(19):6244. doi: 10.3390/jcm12196244 (PMC10573606; doi:10.3390/jcm12196244)
Supplement: Supplementary file 1 [file jcm-12-06244-s001.zip]

Archive with 1 entries (1 files):
- jcm-2620672-supplementary.pdf
